# Supplementary material for: SAFoldNet: A Novel Tool for Discovering and Aligning Three-Dimensional Protein Structures Based on a Neural Network
Source: Int J Mol Sci. 2023 Sep 22;24(19):14439. doi: 10.3390/ijms241914439 (PMC10572457; doi:10.3390/ijms241914439)
Supplement: Supplementary file 1 [file ijms-24-14439-s001.zip]

Archive with 1 entries (1 files):
- ijms-2590064-supplementary.pdf
